# Supplementary material for: The Potential of the Fibronectin Inhibitor Arg-Gly-Asp-Ser in the Development of Therapies for Glioblastoma
Source: Int J Mol Sci. 2024 Apr 30;25(9):4910. doi: 10.3390/ijms25094910 (PMC11084566; doi:10.3390/ijms25094910)
Supplement: Supplementary file 1 [file ijms-25-04910-s001.zip]

Archive with 1 entries (1 files):
- ijms-2951342-supplementary.pdf
